# Supplementary material for: Importations of COVID-19 into African countries and risk of onward spread
Source: BMC Infect Dis. 2020 Aug 13;20:598. doi: 10.1186/s12879-020-05323-w (PMC7424562; doi:10.1186/s12879-020-05323-w)
Supplement: Supplementary file 1 — Additional file 1. Start dates of travel/internal restrictions in each African country. [file 12879_2020_5323_MOESM1_ESM.xlsx]

## Sheet: README
Additional File 1: Start dates of travel / internal restrictions in each African country. Type 1: Travel ban (i.e. Non-citizens and non-residents travelling from an epicentre country were not allowed to enter). Type 2: Mandatory (self-) quarantine for travellers arriving from the new epicentres in Europe and America. Type 3: Stay-at-home order for all non-essential workers ("stay-at-home order").…

## Sheet: Restrictions (Type = 1)
Restriction Type	Destination Country	Origin Country	Start_Date	Links
1	Algeria	Spain	2020-03-12	https://www.garda.com/crisis24/news-alerts/322436/algeria-flights-to-spain-and-morocco-suspended-from-march-12-update-4
1	Algeria	France	2020-03-17	https://www.thestar.com.my/news/world/2020/03/16/algeria-to-suspend-all-flights-to-and-from-france-from-tuesday
1	Algeria	Italy	2020-03-19	https://www.aa.com.tr/en/latest-on-coronavirus-outbreak/algeria-suspends-travel-with-europe-over-coronavirus/1767910
1	Algeria	United Kingdom	2020-03-19
1	Algeria	United States	2020-03-19
1	Algeria	Germany	2020-03-19
1	Algeria	Switzerland	2020-03-19
1	Algeria	Belgium	2020-03-19
1	Algeria	Netherlands	2020-03-19
1	Algeria	Austria	2020-03-19
1	Algeria	Portugal	2020-03-19
1	Algeria	Turkey	2020-03-19
1	Angola	Italy	2020-03-01	https://www.garda.com/crisis24/news-alerts/318971/angola-entry-restrictions-implemented-amid-covid-19-outbreak-march-1-update-1
1	Angola	France	2020-03-18	https://www.iatatravelcentre.com/international-travel-document-news/1580226297.htm
1	Angola	Portugal	2020-03-18
1	Angola	Spain	2020-03-18
1	Angola	United Kingdom	2020-03-20	https://www.upstreamonline.com/safety/sonangol-official-one-of-two-covid-19-cases-in-angola-report/2-1-779461
1	Angola	United States	2020-03-20
1	Angola	Germany	2020-03-20
1	Angola	Turkey	2020-03-20
1	Angola	Switzerland	2020-03-20
1	Angola	Belgium	2020-03-20
1	Angola	Netherlands	2020-03-20
1	Angola	Austria	2020-03-20
1	Botswana	Italy	2020-03-16	https://www.osac.gov/Content/Report/ffaed75d-2912-42f6-b9d8-183ca3e13f60
1	Botswana	France	2020-03-16
1	Botswana	Spain	2020-03-16
1	Botswana	United Kingdom	2020-03-16
1	Botswana	United States	2020-03-16
1	Botswana	Germany	2020-03-16
1	Botswana	Switzerland	2020-03-16
1	Botswana	Belgium	2020-03-16
1	Botswana	Netherlands	2020-03-16
1	Botswana	Austria	2020-03-16
1	Botswana	Portugal	2020-03-24	https://bw.usembassy.gov/covid-19-information/
1	Botswana	Turkey	2020-03-24
1	Burkina Faso	All 12 major epicentres	2020-03-20	https://www.bloomberg.com/news/articles/2020-03-21/burkina-faso-mines-minister-tests-positive-for-coronavirus
1	Burundi	All 12 major epicentres	2020-03-22	https://www.garda.com/crisis24/news-alerts/325841/burundi-international-flights-at-melchior-ndadaye-airport-suspended-from-march-22-update-1
1	Cabo Verde	All 12 major epicentres	2020-03-17
1	Cameroon	All 12 major epicentres	2020-03-18	https://information.tv5monde.com/video/coronavirus-le-cameroun-ferme-ses-frontieres
1	Central African Republic	All 12 major epicentres	2020-03-26	https://pandemic.internationalsos.com/2019-ncov/ncov-travel-restrictions-flight-operations-and-screening
1	Chad	All 12 major epicentres	2020-03-16	https://medicalxpress.com/news/2020-03-chad-airports-coronavirus.html
1	Comoros	All 12 major epicentres	2020-03-23	https://www.iatatravelcentre.com/international-travel-document-news/1580226297.htm
1	Congo	All 12 major epicentres	2020-03-26	https://www.iatatravelcentre.com/international-travel-document-news/1580226297.htm
1	Congo DRC	All 12 major epicentres	2020-03-20	http://web.archive.org/web/20200323151225/https://afrique.lalibre.be/47921/rdc-le-gouvernement-arrete-des-mesures-contre-le-coronavirus/
1	Côte d'Ivoire	All 12 major epicentres	2020-03-17	https://www.outlookindia.com/newsscroll/west-africa-clamps-down-on-borders-as-coronavirus-cases-rise/1765949/; http://www.gouv.ci/_actualite-article.php?recordID=10974&d=1#p
1	Djibouti	All 12 major epicentres	2020-03-18	https://www.theeastafrican.co.ke/scienceandhealth/Djibouti-confirms-first-coronavirus-case/3073694-5496666-ptn8nh/index.html
1	Egypt	All 12 major epicentres	2020-03-19	https://egyptianstreets.com/2020/03/16/egypt-shuts-down-airports-suspends-air-travel-pm/
1	Equatorial Guinea	All 12 major epicentres	2020-03-15	https://pandemic.internationalsos.com/2019-ncov/ncov-travel-restrictions-flight-operations-and-screening
1	Eritrea	All 12 major epicentres	2020-04-03	https://www.africanews.com/2020/04/03/eritrea-s-coronavirus-rules-chinese-italians-iranians-to-be-quarantined/
1	Gabon	Italy	2020-03-16	https://www.iatatravelcentre.com/international-travel-document-news/1580226297.htm
1	Gabon	France	2020-03-16
1	Gabon	Spain	2020-03-16
1	Gabon	United Kingdom	2020-03-16
1	Gabon	United States	2020-03-16
1	Gabon	Germany	2020-03-16
1	Gabon	Switzerland	2020-03-16
1	Gabon	Belgium	2020-03-16
1	Gabon	Netherlands	2020-03-16
1	Gabon	Austria	2020-03-16
1	Gabon	Portugal	2020-03-16
1	Gabon	Turkey	2020-03-20	https://ga.usembassy.gov/u-s-citizen-services/coronavirus-update/
1	Gambia	United Kingdom	2020-03-19	http://thepoint.gm/africa/gambia/article/covid-19-gambia-suspends-flights-from-13-countries
1	Gambia	Spain	2020-03-19
1	Gambia	France	2020-03-19
1	Gambia	Germany	2020-03-19
1	Gambia	Switzerland	2020-03-19
1	Gambia	Netherlands	2020-03-19
1	Gambia	Austria	2020-03-19
1	Gambia	Belgium	2020-03-19
1	Gambia	Portugal	2020-03-19
1	Gambia	Italy	2020-03-23	https://www.aa.com.tr/en/africa/covid-19-gambia-senegal-to-close-border-for-21-days/1776298
1	Gambia	United States	2020-03-23	https://www.aa.com.tr/en/africa/covid-19-gambia-senegal-to-close-border-for-21-days/1776298
1	Gambia	Turkey	2020-03-23	https://www.aa.com.tr/en/africa/covid-19-gambia-senegal-to-close-border-for-21-days/1776298
1	Ghana	All 12 major epicentres	2020-03-17
1	Guinea	All 12 major epicentres	2020-03-21	http://apanews.net/en/news/guinea-suspends-flights-from-countries-with-over-30-covid-19-cases/
1	Guinea-Bissau	All 12 major epicentres	2020-03-18	https://pandemic.internationalsos.com/2019-ncov/ncov-travel-restrictions-flight-operations-and-screening
1	Kenya	All 12 major epicentres	2020-03-17
1	Lesotho	All 12 major epicentres	2020-03-18	https://www.gov.ls/wp-content/uploads/2020/03/Lockdown-Gazette-Lesotho.pdf
1	Liberia	All 12 major epicentres	2020-04-10	https://www.aa.com.tr/en/africa/liberia-declares-state-of-emergency-amid-covid-19/1797805
1	Libya	All 12 major epicentres	2020-03-16	https://www.aa.com.tr/en/middle-east/libyan-govt-suspends-flights-in-wake-of-covid-19/1768168
1	Madagascar	All 12 major epicentres	2020-03-20
1	Malawi	All 12 major epicentres	2020-03-20	https://malawi24.com/2020/03/20/coronavirus-malawi-imposes-travel-ban/
1	Mali	All 12 major epicentres	2020-03-18	https://www.aa.com.tr/en/africa/mali-suspends-flights-from-covid-19-hit-countries-/1769908
1	Mauritania	Italy	2020-03-09	https://www.worldaware.com/several-african-countries-continue-enforce-travel-restrictions
1	Mauritania	Spain	2020-03-17	https://www.garda.com/crisis24/news-alerts/323971/mauritania-all-flights-suspended-on-march-17-update-2
1	Mauritania	France	2020-03-17
1	Mauritania	United Kingdom	2020-03-17
1	Mauritania	United States	2020-03-17
1	Mauritania	Germany	2020-03-17
1	Mauritania	Switzerland	2020-03-17
1	Mauritania	Belgium	2020-03-17
1	Mauritania	Netherlands	2020-03-17
1	Mauritania	Austria	2020-03-17
1	Mauritania	Portugal	2020-03-17
1	Mauritania	Turkey	2020-03-17
1	Mauritius	All 12 major epicentres	2020-03-18
1	Mayotte	Italy	2020-03-20	https://pandemic.internationalsos.com/2019-ncov/ncov-travel-restrictions-flight-operations-and-screening
1	Mayotte	Spain	2020-03-20
1	Mayotte	United Kingdom	2020-03-20
1	Mayotte	United States	2020-03-20
1	Mayotte	Germany	2020-03-20
1	Mayotte	Switzerland	2020-03-20
1	Mayotte	Belgium	2020-03-20
1	Mayotte	Netherlands	2020-03-20
1	Mayotte	Austria	2020-03-20
1	Mayotte	Portugal	2020-03-20
1	Mayotte	Turkey	2020-03-20
1	Morocco	Spain	2020-03-13	https://www.lemonde.fr/afrique/article/2020/03/13/covid-19-le-maroc-boucle-ses-liaisons-aeriennes-et-maritimes-vers-l-espagne-la-france-et-l-algerie_6032978_3212.html
1	Morocco	France	2020-03-13
1	Morocco	Italy	2020-03-14	https://business.financialpost.com/pmn/business-pmn/morocco-halts-flights-with-25-more-countries-confirms-18-coronavirus-cases
1	Morocco	Austria	2020-03-14
1	Morocco	Belgium	2020-03-14
1	Morocco	Germany	2020-03-14
1	Morocco	Netherlands	2020-03-14
1	Morocco	Portugal	2020-03-14
1	Morocco	Switzerland	2020-03-14
1	Morocco	Turkey	2020-03-14
1	Morocco	United States	2020-03-15	https://www.reuters.com/article/us-health-coronavirus-morocco-flights/morocco-suspends-all-international-passenger-flights-foreign-ministry-idUSKBN2120QQ
1	Morocco	United Kingdom	2020-03-15
1	Mozambique	All 12 major epicentres	2020-04-01	https://pandemic.internationalsos.com/2019-ncov/ncov-travel-restrictions-flight-operations-and-screening
1	Namibia	All 12 major epicentres	2020-03-14	https://www.reuters.com/article/health-coronavirus-namibia/air-namibia-suspends-all-flights-until-20-april-idUSL8N2BI6AR
1	Niger	All 12 major epicentres	2020-03-20	https://pandemic.internationalsos.com/2019-ncov/ncov-travel-restrictions-flight-operations-and-screening
1	Nigeria	Germany	2020-03-21	https://punchng.com/breaking-fg-places-travel-ban-on-china-italy-us-uk-others/
1	Nigeria	Austria	2020-03-21	https://www.pmnewsnigeria.com/2020/03/20/nigeria-adds-austria-sweden-to-travel-ban/
1	Nigeria	Italy	2020-03-21
1	Nigeria	United States	2020-03-21
1	Nigeria	United Kingdom	2020-03-21
1	Nigeria	Switzerland	2020-03-21
1	Nigeria	Netherlands	2020-03-21
1	Nigeria	Spain	2020-03-21
1	Nigeria	France	2020-03-21
1	Nigeria	Portugal	2020-03-26	https://www.vanguardngr.com/2020/03/breaking-buhari-directs-closure-of-air-land-borders-for-4-weeks/
1	Nigeria	Belgium	2020-03-26
1	Nigeria	Turkey	2020-03-26
1	Réunion	Italy	2020-03-20	https://pandemic.internationalsos.com/2019-ncov/ncov-travel-restrictions-flight-operations-and-screening
1	Réunion	Spain	2020-03-20
1	Réunion	United Kingdom	2020-03-20
1	Réunion	United States	2020-03-20
1	Réunion	Germany	2020-03-20
1	Réunion	Switzerland	2020-03-20
1	Réunion	Belgium	2020-03-20
1	Réunion	Netherlands	2020-03-20
1	Réunion	Austria	2020-03-20
1	Réunion	Portugal	2020-03-20
1	Réunion	Turkey	2020-03-20
1	Rwanda	All 12 major epicentres	2020-03-21	https://pandemic.internationalsos.com/2019-ncov/ncov-travel-restrictions-flight-operations-and-screening
1	Sao Tome and Principe	All 12 major epicentres	2020-03-19
1	Senegal	All 12 major epicentres	2020-03-20	https://pandemic.internationalsos.com/2019-ncov/ncov-travel-restrictions-flight-operations-and-screening
1	Seychelles	Italy	2020-03-10	Refer to BSG-WP-2020/031
1	Seychelles	Germany	2020-03-21	https://restrictions.info/news/detail/3539
1	Seychelles	United States	2020-03-21
1	Seychelles	United Kingdom	2020-03-21
1	Seychelles	Switzerland	2020-03-21
1	Seychelles	Netherlands	2020-03-21
1	Seychelles	Spain	2020-03-21
1	Seychelles	France	2020-03-21
1	Seychelles	Austria	2020-03-21
1	Seychelles	Portugal	2020-03-21
1	Seychelles	Belgium	2020-03-21
1	Seychelles	Turkey	2020-03-21
1	Sierra Leone	All 12 major epicentres	2020-03-21	https://pandemic.internationalsos.com/2019-ncov/ncov-travel-restrictions-flight-operations-and-screening
1	Somalia	Italy	2020-03-15	https://www.aa.com.tr/en/latest-on-coronavirus-outbreak/covid-19-somalia-bans-entry-from-worst-hit-countries/1766837
1	Somalia	France	2020-03-18	https://www.aa.com.tr/en/africa/somalia-tanzania-confirm-first-coronavirus-cases/1767971
1	Somalia	Spain	2020-03-18
1	Somalia	United Kingdom	2020-03-18
1	Somalia	United States	2020-03-18
1	Somalia	Germany	2020-03-18
1	Somalia	Switzerland	2020-03-18
1	Somalia	Belgium	2020-03-18
1	Somalia	Netherlands	2020-03-18
1	Somalia	Austria	2020-03-18
1	Somalia	Portugal	2020-03-18
1	Somalia	Turkey	2020-03-18
1	South Africa	France	2020-03-15	https://www.theguardian.com/travel/2020/mar/24/coronavirus-travel-updates-which-countries-have-restrictions-and-fco-warnings-in-place
1	South Africa	Germany	2020-03-15
1	South Africa	Italy	2020-03-15
1	South Africa	Spain	2020-03-15
1	South Africa	Switzerland	2020-03-15
1	South Africa	United States	2020-03-15
1	South Africa	United Kingdom	2020-03-15
1	South Africa	Turkey	2020-03-26	https://businesstech.co.za/news/government/383927/ramaphosa-announces-21-day-coronavirus-lockdown-for-south-africa/; https://mybroadband.co.za/news/government/347213-south-african-lockdown-extended-2-more-weeks.html
1	South Africa	Belgium	2020-03-26
1	South Africa	Netherlands	2020-03-26
1	South Africa	Austria	2020-03-26
1	South Africa	Portugal	2020-03-26
1	South Sudan	All 12 major epicentres	2020-03-24	https://pandemic.internationalsos.com/2019-ncov/ncov-travel-restrictions-flight-operations-and-screening
1	Sudan	All 12 major epicentres	2020-03-17	https://www.europapress.es/internacional/noticia-sudan-declara-estado-emergencia-sanitaria-cierra-puertos-aeropuertos-cruces-fronterizos-coronavirus-20200316193257.html
1	Swaziland	All 12 major epicentres	2020-03-17	https://www.garda.com/crisis24/news-alerts/326766/eswatini-authorities-shut-borders-implement-nationwide-lockdown-march-17
1	Tanzania	All 12 major epicentres	2020-03-25	https://pandemic.internationalsos.com/2019-ncov/ncov-travel-restrictions-flight-operations-and-screening
1	Togo	Italy	2020-03-20	https://www.togofirst.com/en/public-services/1703-5151-togolese-government-puts-in-place-an-emergency-fund-to-fight-coronavirus
1	Togo	France	2020-03-20
1	Togo	Spain	2020-03-20
1	Togo	Germany	2020-03-20
1	Tunisia	Italy	2020-03-09	https://covid-19.tn/fr/mesures-preventives/
1	Tunisia	France	2020-03-17	https://gulfnews.com/world/mena/coronavirus-tunisia-suspends-all-international-flights-closes-land-borders-1.1584395810643
1	Tunisia	Spain	2020-03-17
1	Tunisia	United Kingdom	2020-03-17
1	Tunisia	United States	2020-03-17
1	Tunisia	Germany	2020-03-17
1	Tunisia	Switzerland	2020-03-17
1	Tunisia	Belgium	2020-03-17
1	Tunisia	Netherlands	2020-03-17
1	Tunisia	Austria	2020-03-17
1	Tunisia	Portugal	2020-03-17
1	Tunisia	Turkey	2020-03-17
1	Uganda	France	2020-03-12	https://www.independent.co.ug/timeline-of-ugandas-response-to-covid-19/
1	Uganda	Italy	2020-03-12
1	Uganda	Spain	2020-03-12
1	Uganda	United Kingdom	2020-03-12
1	Uganda	United States	2020-03-12
1	Uganda	Germany	2020-03-12
1	Uganda	Switzerland	2020-03-12
1	Uganda	Belgium	2020-03-12
1	Uganda	Netherlands	2020-03-12
1	Uganda	Austria	2020-03-12
1	Uganda	Portugal	2020-03-22	https://pandemic.internationalsos.com/2019-ncov/ncov-travel-restrictions-flight-operations-and-screening
1	Uganda	Turkey	2020-03-22	https://pandemic.internationalsos.com/2019-ncov/ncov-travel-restrictions-flight-operations-and-screening
1	Zimbabwe	All 12 major epicentres	2020-03-23	https://iharare.com/coronavirus-zim-update/

## Sheet: Restrictions (Type = 2)
Restriction Type	Country	Start_Date	Links
2	Angola	2020-03-18	https://www.iatatravelcentre.com/international-travel-document-news/1580226297.htm
2	Benin	2020-03-18	https://www.iatatravelcentre.com/international-travel-document-news/1580226297.htm
2	Botswana	2020-03-16	https://www.osac.gov/Content/Report/ffaed75d-2912-42f6-b9d8-183ca3e13f60; https://www.iatatravelcentre.com/international-travel-document-news/1580226297.htm
2	Burundi	2020-03-12	https://www.aa.com.tr/en/africa/travelers-to-burundi-to-be-quarantined-for-coronavirus/1764008; http://www.china.org.cn/world/Off_the_Wire/2020-03/17/content_75824457.htm
2	Comoros	2020-03-16	https://www.garda.com/crisis24/news-alerts/324541/comoros-authorities-implement-measures-amid-covid-19-as-of-march-18
2	Congo DRC	2020-03-07	http://web.archive.org/web/20200323143831/https://www.africanews.com/2020/03/07/drc-to-quarantine-chinese-travellers-trio-from-coronavirus-hit-europe//
2	Egypt	2020-03-31	https://www.egypttoday.com/Article/1/83218/Egyptian-expats-returning-home-to-be-quarantined-for-28-days
2	Ethiopia	2020-03-22	https://www.iatatravelcentre.com/international-travel-document-news/1580226297.htm
2	Gabon	2020-03-19	https://www.osac.gov/Country/Gabon/Content/Detail/Report/92e6a4bd-f5d6-4461-b369-183e5ee1a779; https://ga.usembassy.gov/u-s-citizen-services/coronavirus-update/
2	Gambia	2020-03-19	http://thepoint.gm/africa/gambia/article/covid-19-gambia-suspends-flights-from-13-countries
2	Ghana	2020-03-17
2	Kenya	2020-03-17
2	Malawi	2020-03-16	https://documentcloud.adobe.com/link/review/?uri=urn%3Aaaid%3Ascds%3AUS%3A1fa671d6-3f37-44c3-a925-67067946b119&pageNum=1
2	Mauritania	2020-03-17	https://www.garda.com/crisis24/news-alerts/323971/mauritania-all-flights-suspended-on-march-17-update-2
2	Mozambique	2020-03-16	https://www.garda.com/crisis24/news-alerts/323576/mozambique-authorities-implement-self-quarantine-for-travelers-from-at-risk-countries-march-16
2	Nigeria	2020-03-18	https://punchng.com/breaking-fg-places-travel-ban-on-china-italy-us-uk-others/
2	Réunion	2020-03-20	https://pandemic.internationalsos.com/2019-ncov/ncov-travel-restrictions-flight-operations-and-screening
2	Rwanda	2020-03-21	https://www.aa.com.tr/en/africa/rwanda-in-lockdown-to-contain-coronavirus/1774850; https://pandemic.internationalsos.com/2019-ncov/ncov-travel-restrictions-flight-operations-and-screening
2	Sao Tome and Principe	2020-03-19	https://www.gov.uk/foreign-travel-advice/sao-tome-and-principe/coronavirus
2	Seychelles	2020-02-07	Refer to BSG-WP-2020/031
2	Sierra Leone	2020-03-21	https://pandemic.internationalsos.com/2019-ncov/ncov-travel-restrictions-flight-operations-and-screening
2	South Africa	2020-03-17	https://web.archive.org/web/20200406132527/https://sacoronavirus.co.za/2020/03/17/travel-advisory-in-response-to-the-covid-19-pandemic/
2	Tanzania	2020-03-23	https://www.africanews.com/2020/03/24/coronavirus-tanzania-travel-advisory-no1-of-23032020-update-on-covid-19-in-tanzania//
2	Togo	2020-03-19	https://www.togofirst.com/en/public-services/1703-5151-togolese-government-puts-in-place-an-emergency-fund-to-fight-coronavirus
2	Tunisia	2020-03-17	https://pandemic.internationalsos.com/2019-ncov/ncov-travel-restrictions-flight-operations-and-screening
2	Uganda	2020-03-18	https://www.hrw.org/news/2020/03/19/ugandans-trying-get-home-forced-pay-covid-19-quarantine
2	Zambia	2020-03-14	Refer to BSG-WP-2020/031
2	Zimbabwe	2020-03-23	https://pandemic.internationalsos.com/2019-ncov/ncov-travel-restrictions-flight-operations-and-screening

## Sheet: Restrictions (Type = 3)
Restriction Type	Country	Start_Date	End_Date_formatted	Links
3	Algeria	2020-03-23	NA	https://www.garda.com/crisis24/news-alerts/325896/algeria-government-implements-lockdown-and-curfew-in-blida-and-algiers-march-23-update-7
3	Angola	2020-03-27	25/05/2020	http://www.governo.gov.ao/VerNoticia.aspx?id=49642
3	Benin	2020-03-30	10/05/2020	https://www.garda.com/crisis24/news-alerts/326306/benin-authorities-enact-restrictive-measures-due-to-covid-19-update-1 https://www.garda.com/crisis24/news-alerts/334976/benin-authorities-extend-public-health-measures-until-may-10-update-3
3	Botswana	2020-04-02	19/05/2020	https://drive.google.com/file/d/1SMuG_sIy5Aw8sb5W6t3kOxOzV1mGH1lE/view
3	Burkina Faso	2020-03-21	NA	Refer to OxCGRT_07072020
3	Cabo Verde	2020-03-27	NA
3	Central African Republic	2020-05-08	10/06/2020	Refer to OxCGRT_07072020
3	Chad	2020-04-02	NA	Refer to OxCGRT_07072020
3	Congo	2020-03-28	NA	Refer to OxCGRT_07072020
3	Congo DRC	2020-03-26	NA	https://web.archive.org/web/20200330145925/http://www.china.org.cn/world/Off_the_Wire/2020-03/27/content_75866594.htm
3	Djibouti	2020-03-23	16/05/2020	https://reliefweb.int/report/djibouti/republic-djibouti-covid-19-situation-report-1-23-march-2020
3	Egypt	2020-03-25	06/06/2020	Refer to OxCGRT_07072020
3	Equatorial Guinea	2020-04-02	16/04/2020	https://pandemic.internationalsos.com/2019-ncov/ncov-travel-restrictions-flight-operations-and-screening
3	Eritrea	2020-04-03	NA	https://www.africanews.com/2020/04/03/eritrea-s-coronavirus-rules-chinese-italians-iranians-to-be-quarantined/
3	Ethiopia	2020-04-08	NA	https://www.fanabc.com/english/ethiopia-declares-state-of-emergency-over-covid19/
3	Gabon	2020-04-08	10/05/2020	https://pandemic.internationalsos.com/2019-ncov/ncov-travel-restrictions-flight-operations-and-screening
3	Ghana	2020-03-30	18/04/2020
3	Guinea	2020-03-30	14/06/2020	Refer to OxCGRT_07072020
3	Guinea-Bissau	2020-03-27	NA	https://www.plataformamedia.com/en-uk/news/society/guinea-bissau-extends-state-of-emergency-for-another-15-days-12062239.html; https://pandemic.internationalsos.com/2019-ncov/ncov-travel-restrictions-flight-operations-and-screening
3	Kenya	2020-04-06	NA	https://www.garda.com/crisis24/news-alerts/331191/kenya-authorities-to-lock-down-mandera-county-as-of-april-9-update-14
3	Lesotho	2020-03-18	05/05/2020	https://www.gov.ls/wp-content/uploads/2020/03/Lockdown-Gazette-Lesotho.pdf
3	Liberia	2020-04-10	NA	https://www.aa.com.tr/en/africa/liberia-declares-state-of-emergency-amid-covid-19/1797805
3	Libya	2020-03-30	NA	https://www.aljazeera.com/news/2020/03/libya-frees-450-prisoners-stem-spread-coronavirus-200330093545745.html
3	Madagascar	2020-03-20	NA
3	Malawi	2020-04-18	09/05/2020	https://www.garda.com/crisis24/news-alerts/333176/malawi-nationwide-lockdown-measures-come-into-effect-from-april-18-update-5
3	Mauritania	2020-03-29	NA	https://pandemic.internationalsos.com/2019-ncov/ncov-travel-restrictions-flight-operations-and-screening
3	Mauritius	2020-03-23	29/05/2020
3	Mayotte	2020-03-22	NA	https://pandemic.internationalsos.com/2019-ncov/ncov-travel-restrictions-flight-operations-and-screening
3	Morocco	2020-03-20	NA	https://www.moroccoworldnews.com/2020/03/296213/covid-19-morocco-declares-public-health-emergency/
3	Namibia	2020-03-27	04/05/2020	https://pandemic.internationalsos.com/2019-ncov/ncov-travel-restrictions-flight-operations-and-screening
3	Nigeria	2020-03-28	03/05/2020	https://pandemic.internationalsos.com/2019-ncov/ncov-travel-restrictions-flight-operations-and-screening
3	Réunion	2020-03-22	11/05/2020	https://pandemic.internationalsos.com/2019-ncov/ncov-travel-restrictions-flight-operations-and-screening; https://la1ere.francetvinfo.fr/coronavirus-edouard-philippe-detaille-le-plan-de-deconfinement-a-quatre-jours-du-11-mai-830390.html
3	Rwanda	2020-03-21	03/05/2020	https://www.aa.com.tr/en/africa/rwanda-in-lockdown-to-contain-coronavirus/1774850; https://pandemic.internationalsos.com/2019-ncov/ncov-travel-restrictions-flight-operations-and-screening
3	Rwanda	2020-06-24	NA	Refer to OxCGRT_07072020
3	Senegal	2020-03-25	29/06/2020	https://pandemic.internationalsos.com/2019-ncov/ncov-travel-restrictions-flight-operations-and-screening
3	Seychelles	2020-04-08	29/04/2020	https://pandemic.internationalsos.com/2019-ncov/ncov-travel-restrictions-flight-operations-and-screening
3	Sierra Leone	2020-04-05	25/04/2020	Refer to OxCGRT_07072020
3	South Africa	2020-03-26	31/05/2020	https://businesstech.co.za/news/government/383927/ramaphosa-announces-21-day-coronavirus-lockdown-for-south-africa/; https://mybroadband.co.za/news/government/347213-south-african-lockdown-extended-2-more-weeks.html
3	South Sudan	2020-03-25	NA	Refer to BSG-WP-2020/031
3	Sudan	2020-04-19	NA	https://www.aljazeera.com/news/2020/04/sudan-locks-capital-khartoum-coronavirus-cases-rise-200418134801982.html
3	Swaziland	2020-03-27	NA	https://www.garda.com/crisis24/news-alerts/326766/eswatini-authorities-shut-borders-implement-nationwide-lockdown-march-17
3	Togo	2020-04-02	09/06/2020	Refer to OxCGRT_07072020
3	Tunisia	2020-03-22	14/05/2020	https://covid-19.tn/fr/mesures-preventives/
3	Uganda	2020-03-31	17/05/2020	https://www.monitor.co.ug/News/National/688334-5509496-mqc622z/index.html
3	Uganda	2020-06-12	NA	Refer to OxCGRT_07072020
3	Zambia	2020-04-15	07/05/2020	Refer to OxCGRT_07072020
3	Zimbabwe	2020-03-30	04/06/2020	https://www.iol.co.za/news/africa/zimbabwe-to-go-on-total-lockdown-from-monday-to-combat-coronavirus-45684111
