# Supplementary material for: Importations of COVID-19 into African countries and risk of onward spread
Source: BMC Infect Dis. 2020 Aug 13;20:598. doi: 10.1186/s12879-020-05323-w (PMC7424562; doi:10.1186/s12879-020-05323-w)
Supplement: Supplementary file 3 — Additional file 3. Data file for Table 1. [file 12879_2020_5323_MOESM3_ESM.xlsx]

## Sheet: From 12 epicentres
Country	2.5 Percentile	50 Percentile	97.5 Percentile
Morocco	575	742	959
Algeria	489	671	891
South Africa	287	342	404
Egypt	233	287	353
Tunisia	157	214	285
Nigeria	130	160	192
Mauritius	94	122	154
Cabo Verde	83	116	173
Kenya	75	97	120
Senegal	69	96	129
Ghana	58	77	98
Angola	48	110	227
Réunion	46	75	114
Tanzania	42	58	75
Ethiopia	32	45	61
Côte d'Ivoire	29	47	68
Cameroon	25	38	54
Seychelles	23	35	49
Zimbabwe	20	30	42
Gambia	14	24	35
Sudan	13	23	37
Mali	13	23	36
Congo DRC	12	22	36
Mozambique	11	24	46
Madagascar	11	21	34
Congo	9	18	29
Guinea	8	16	25
Uganda	8	16	25
Zambia	8	15	24
Gabon	7	16	26
Burkina Faso	7	15	24
Sierra Leone	7	14	22
Benin	6	12	20
Rwanda	6	12	20
Equatorial Guinea	5	12	22
Togo	5	11	19
Libya	4	14	36
Namibia	4	10	17
Somalia	4	9	16
Guinea-Bissau	3	10	24
Niger	3	8	14
Djibouti	2	7	13
Malawi	2	7	13
Mayotte	2	6	13
Liberia	2	6	12
Mauritania	2	6	12
Sao Tome and Principe	1	8	21
Botswana	1	4	9
Chad	0	3	8
Eritrea	0	3	8
Central African Republic	0	3	7
Burundi	0	2	7
Comoros	0	2	6
South Sudan	0	2	6
Lesotho	0	0	2
Eswatini	0	0	2

## Sheet: From 10 epicentres
Country	2.5 Percentile	50 Percentile	97.5 Percentile
Algeria	449	630	851
Morocco	391	555	765
Tunisia	137	195	264
Egypt	125	173	231
South Africa	89	119	159
Senegal	57	83	115
Réunion	45	74	113
Mauritius	44	66	93
Angola	34	95	212
Cabo Verde	27	55	109
Côte d'Ivoire	22	39	60
Cameroon	18	29	44
Nigeria	17	28	41
Kenya	16	27	41
Tanzania	13	23	36
Seychelles	12	22	34
Mali	11	21	33
Ethiopia	10	20	31
Madagascar	10	19	31
Congo DRC	8	17	30
Ghana	8	16	26
Mozambique	7	19	40
Congo	6	14	25
Gabon	6	14	24
Burkina Faso	6	13	22
Guinea	6	13	22
Sudan	5	12	24
Benin	4	10	18
Libya	3	13	34
Equatorial Guinea	3	9	18
Togo	3	8	15
Guinea-Bissau	2	10	24
Gambia	2	7	14
Uganda	2	7	13
Mayotte	2	6	13
Niger	2	6	13
Namibia	2	6	12
Sao Tome and Principe	1	8	20
Mauritania	1	5	11
Rwanda	1	5	11
Djibouti	1	5	10
Central African Republic	0	3	7
Zambia	0	3	7
Zimbabwe	0	3	7
Chad	0	2	6
Comoros	0	2	6
Liberia	0	2	6
Sierra Leone	0	2	6
Somalia	0	2	6
Burundi	0	2	5
Botswana	0	1	4
Eritrea	0	1	4
Malawi	0	1	4
South Sudan	0	1	3
Lesotho	0	0	1
Eswatini	0	0	1
